# Supplementary material for: Tuberculosis in Liberia: high multidrug-resistance burden, transmission and diversity modelled by multiple importation events
Source: Microb Genom. 2020 Jan 14;6(1):e000325. doi: 10.1099/mgen.0.000325 (PMC7067037; doi:10.1099/mgen.0.000325)
Supplement: Supplementary material 2 [file mgen-6-325-s002.xls]

## Sheet: Table S1
Table S1. Isolates data including original sample name; sample type; run accession number (PRJEB32500); lineage and sublineage according WGS; clade names designated for beast analysis; sequencing coverage and depth and resistance prediction based on public catalogues are detailed
Strain #	Sample ID	Year	Patient	Sample type	Sequenced	run_acc	excluded_duplicates	Lineage	Beast clades	mean_depth	median_depth	genome_cov	WGS Predicted resistances (**susceptibility identified by posterior analysis)
													streptomycin (SM)	isoniazid (INH)	rifampicin (RMP)	ethambutol (EMB)	pyrazinamide (PZA)	fluoroquinolones (FQ)	amikacin (AMK)	ethionamide (ETH)	para-aminosalicylic acid (PAS)	linezolid (LZD)	kanamycin (KAN)	capreomycin (CPR)	prothionamide (PTO)	Mix_infecion components (snp, %, lineage)
LR01	001-15	2015	001	Sputum	no_lowTB
LR02	001-16	2016	001	Sputum	yes	ERR3324352		L4.1.3	L4_a	84.8743	88	0.981868	Resistant	Resistant	Susceptible	Susceptible	Susceptible	Susceptible	Susceptible	Susceptible	Susceptible	Susceptible	Susceptible	Susceptible	Susceptible
LR03	002-16	2016	002	Sputum	yes	ERR3324331		L4.3.4	L4_ j	21.4876	20	0.879331	Susceptible	Resistant	Resistant	Resistant	Susceptible	Susceptible	Susceptible	Susceptible	Susceptible	Susceptible	Susceptible	Susceptible	Susceptible
LR04	002-16	2016	002	Sputum	no_lowTB
LR05	005-16	2016	005	Sputum	yes	ERR3324364		L1.1.2	L1_2b	106.256	109	0.979287	Susceptible	Susceptible	Susceptible	Susceptible	Susceptible	Susceptible	Susceptible	Resistant	Susceptible	Susceptible	Susceptible	Susceptible	Susceptible
LR06	006-15	2015	006	Sputum	yes	ERR3324339		L4.1.1	L4_b	77.8776	80	0.980347	Susceptible	Susceptible	Susceptible	Susceptible	Susceptible	Susceptible	Susceptible	Susceptible	Susceptible	Susceptible	Susceptible	Susceptible	Susceptible
LR07	006-16-PLJ	2016	006	Sputum	yes	ERR3324348		L1.1.3	L1_3	125.436	129	0.984903	Susceptible	Susceptible	Susceptible	Susceptible	Susceptible	Susceptible	Susceptible	Susceptible	Susceptible	Susceptible	Susceptible	Susceptible	Susceptible
LR08	006-16	2016	006	Sputum	no_lowTB
LR09	013-16	2016	013	Sputum	yes	ERR3324346		L4.1.1	L4_b	90.8022	92	0.987065	Resistant	Resistant	Resistant	Susceptible	Susceptible	Susceptible	Susceptible	Susceptible	Susceptible	Susceptible	Susceptible	Susceptible	Susceptible
LR10	015-16	2016	015	Sputum	yes	ERR3324341		mix_infecton (L4+L5)		118.226	122	0.98606	Resistant	Resistant	Susceptible	Susceptible	Susceptible	Susceptible	Susceptible	Susceptible	Susceptible	Susceptible	Susceptible	Susceptible	Susceptible	931123,41.67%,L4 | 1692141,53.25%, L4.10 | 1799921,49.12%,L5
LR11	016-16	2016	016	Sputum	yes	ERR3324375		L1.1.3	L1_3	406.496	420	0.990486	Susceptible	Susceptible	Susceptible	Susceptible	Susceptible	Susceptible	Susceptible	Susceptible	Susceptible	Susceptible	Susceptible	Susceptible	Susceptible
LR12	18	2013	018	Sputum	no
LR13	018-16	2016	018	Sputum	yes	ERR3324343		L1.1.3	L1_3	142.122	147	0.986857	Susceptible	Susceptible	Susceptible	Susceptible	Susceptible	Susceptible	Susceptible	Susceptible	Susceptible	Susceptible	Susceptible	Susceptible	Susceptible
LR14	019-16	2016	019	Sputum	yes	ERR3324350		L1.1.3	L1_3	87.9129	90	0.985208	Susceptible	Susceptible	Susceptible	Susceptible	Susceptible	Susceptible	Susceptible	Susceptible	Susceptible	Susceptible	Susceptible	Susceptible	Susceptible
LR15	020-16	2016	020	Sputum	yes	ERR3324330		mix_infecton(L4+L5)		100.821	103	0.989851	Resistant	Resistant	Resistant	Susceptible	Susceptible	Susceptible	Susceptible	Susceptible	Susceptible	Susceptible	Susceptible	Susceptible	Susceptible	931123,86.49%,L4 | 1692141,82.5%,L4.10 | 1799921,9.62%,L5
LR16	21	2013	021	Sputum	no
LR17	021-16	2016	021	Sputum	yes	ERR3324337		L2.2.1	L2_a	101.623	104	0.98313	Resistant	Resistant	Resistant	Resistant	Susceptible	Susceptible	Susceptible	Susceptible	Susceptible	Susceptible	Susceptible	Susceptible	Susceptible
LR18	023-16	2016	023	Sputum	yes	ERR3324349		L4.1.2	L4_f	169.397	174	0.98816	Susceptible	Susceptible	Susceptible	Susceptible	Susceptible	Susceptible	Susceptible	Susceptible	Susceptible	Susceptible	Susceptible	Susceptible	Susceptible
LR19	27	2013	027	Sputum	no_lowTB
LR20	29	2013	029	Sputum	no_lowTB
LR21	030-16	2016	030	Sputum	yes	ERR3324373		L2.2.1	L2_a	41.6981	42	0.968446	Resistant	Resistant	Resistant	Resistant	Susceptible	Susceptible	Susceptible	Susceptible	Susceptible	Susceptible	Susceptible	Susceptible	Susceptible
LR22	034-16	2016	034	Sputum	yes		X	L4.3.4
LR23	034-16-PLJ	2016	034	Sputum	yes	ERR3324370		L4.3.4	L4_ j	104.723	108	0.975402	Susceptible	Susceptible	Susceptible	Susceptible	Susceptible	Susceptible	Susceptible	Susceptible	Susceptible	Susceptible	Susceptible	Susceptible	Susceptible
LR24	044-16	2016	044	Sputum	yes	ERR3324365		L4.3.4	L4_ j	51.5058	51	0.964883	Susceptible	Susceptible	Susceptible	Susceptible	Susceptible	Susceptible	Susceptible	Susceptible	Susceptible	Susceptible	Susceptible	Susceptible	Susceptible
LR25	058-16-PLJ	2016	058	Sputum	no_lowTB
LR26	60	2013	060	Sputum	no_lowTB
LR27	68	2013	068	Sputum	no_lowTB
LR28	069-16	2016	069	Sputum	yes	ERR3324338		L4.3.4	L4_i	82.4348	85	0.971522	Susceptible	Resistant	Susceptible	Susceptible	Susceptible	Susceptible	Susceptible	Susceptible	Susceptible	Susceptible	Susceptible	Susceptible	Susceptible
LR29	71	2013	071	Sputum	no_lowTB
LR30	72	2013	072	Sputum	no_lowTB
LR31	072-16	2016	072	Sputum	yes	ERR3324332		L4.1	L4_a	114.481	117	0.986014	Susceptible	Susceptible	Susceptible	Susceptible	Susceptible	Susceptible	Susceptible	Susceptible	Susceptible	Susceptible	Susceptible	Susceptible	Susceptible
LR32	074-16	2016	074	Sputum	yes	ERR3324369		L4.1	L4_a	94.4406	96	0.988728	Susceptible	Susceptible	Susceptible	Susceptible	Susceptible	Susceptible	Susceptible	Susceptible	Susceptible	Susceptible	Susceptible	Susceptible	Susceptible
LR33	076-16	2016	076	Sputum	yes	ERR3324362		L4.1.2	L4_e	27.2877	27	0.956244	Susceptible	Resistant	Susceptible	Susceptible	Susceptible	Susceptible	Susceptible	Resistant	Susceptible	Susceptible	Susceptible	Susceptible	Resistant
LR34	077-16	2016	077	Sputum	yes	ERR3324356		L4.1	L4_a	147.324	151	0.988035	Susceptible	Susceptible	Susceptible	Susceptible	Susceptible	Susceptible	Susceptible	Susceptible	Susceptible	Susceptible	Susceptible	Susceptible	Susceptible
LR35	79	2013	079	Sputum	no_lowTB
LR36	080-16	2016	080	Sputum	yes	ERR3324333		L1.1.1	L1_1a	216.371	224	0.982997	Susceptible	Susceptible	Susceptible	Susceptible	Susceptible	Susceptible	Susceptible	Susceptible	Susceptible	Susceptible	Susceptible	Susceptible	Susceptible
LR37	083-16	2016	083	Sputum	yes	ERR3324335		L1.1.2	L1_2b	92.2451	94	0.975578	Susceptible	Susceptible	Susceptible	Susceptible	Susceptible	Susceptible	Susceptible	Resistant	Susceptible	Susceptible	Susceptible	Susceptible	Susceptible
LR38	86	2013	086	Sputum	no_lowTB
LR39	089-16	2016	089	Sputum	yes	ERR3324358		L4.1.2	L4_d	149.258	152	0.989212	Susceptible	Susceptible	Susceptible	Susceptible	Susceptible	Susceptible	Susceptible	Susceptible	Susceptible	Susceptible	Susceptible	Susceptible	Susceptible
LR40	98	2013	098	Sputum	yes	ERR3324347		L4.1.2	L4_f	38.1083	38	0.974746	Susceptible	Susceptible	Susceptible	Susceptible	Susceptible	Susceptible	Susceptible	Susceptible	Susceptible	Susceptible	Susceptible	Susceptible	Susceptible
LR41	102-16	2016	102	Sputum	yes	ERR3324334		L1.1.2	L1_2a	97.357	99	0.980203	Susceptible	Resistant	Resistant	Susceptible	Susceptible	Susceptible	Susceptible	Resistant	Susceptible	Susceptible	Susceptible	Susceptible	Resistant
LR42	104-16	2016	104	Sputum	yes	ERR3324345		L4.1	L4_a	72.764	74	0.982616	Susceptible	Susceptible	Resistant	Susceptible	Susceptible	Susceptible	Susceptible	Susceptible	Susceptible	Susceptible	Susceptible	Susceptible	Susceptible
LR43	109	2013	109	Sputum	no_lowTB
LR44	110	2013	110	Sputum	yes	ERR3324329		L4.1.1	L4_c	11.1125	11	0.593267	Susceptible	Susceptible	Susceptible	Susceptible	Susceptible	Susceptible	Susceptible	Susceptible	Susceptible	Susceptible	Susceptible	Susceptible	Susceptible
LR45	111	2013	111	Sputum	no_lowTB
LR46	112	2013	112	Sputum	no
LR47	118-16	2016	118	Sputum	yes	ERR3324357		L4.3.2	L4_g	40.7653	41	0.969156	Susceptible	Susceptible	Susceptible	Susceptible	Susceptible	Susceptible	Susceptible	Susceptible	Susceptible	Susceptible	Susceptible	Susceptible	Susceptible
LR48	123-16	2016	123	Sputum	yes		X	L4.3.4
LR49	123-16-PLJ	2016	123	Sputum	yes	ERR3324326		L4.3.4	L4_ j	128.33	132	0.977839	Susceptible	Resistant	Resistant	Resistant	Susceptible	Susceptible	Susceptible	Susceptible	Susceptible	Susceptible	Susceptible	Susceptible	Susceptible
LR50	128-16	2016	128	Sputum	yes	ERR3324359		L4.1.1	L4_c	124.365	128	0.986856	Susceptible	Susceptible	Susceptible	Susceptible	Susceptible	Susceptible	Susceptible	Susceptible	Susceptible	Susceptible	Susceptible	Susceptible	Susceptible
LR51	129	2013	129	Sputum	no
LR52	131-16	2016	131	Sputum	yes	ERR3324344		L4.6.2	L4_k	169.538	156	0.98635	Susceptible	Susceptible	Susceptible	Susceptible	Susceptible	Susceptible	Susceptible	Susceptible	Susceptible	Susceptible	Susceptible	Susceptible	Susceptible
LR53	132	2013	132	Sputum	no_lowTB
LR54	132-16	2016	132	Sputum	yes	ERR3324340		L4.1.2	L4_e	135.395	139	0.985132	Susceptible	Susceptible	Susceptible	Susceptible	Susceptible	Susceptible	Susceptible	Susceptible	Susceptible	Susceptible	Susceptible	Susceptible	Susceptible
LR55	132-16-PLJ	2016	132	Sputum	yes		X	L4.1.2
LR56	135	2013	135	Sputum	yes	ERR3324371		L2.2.1	L2_a	80.6151	82	0.981984	Resistant	Resistant	Resistant	Resistant	Resistant	Susceptible	Susceptible	Susceptible	Susceptible	Susceptible	Susceptible	Susceptible	Susceptible
LR57	154-16	2016	154	Sputum	yes	ERR3324354		L4.10	L4_m	67.8312	69	0.985382	Susceptible	Susceptible	Susceptible	Susceptible	Susceptible	Susceptible	Susceptible	Susceptible	Susceptible	Susceptible	Susceptible	Susceptible	Susceptible
LR58	168	2013	168	Sputum	yes	ERR3324360		L4.3.3	L4_h	47.1341	47	0.974954	Susceptible	Susceptible	Susceptible	Susceptible	Susceptible	Susceptible	Susceptible	Susceptible	Susceptible	Susceptible	Susceptible	Susceptible	Susceptible
LR59	169-16	2016	169	Sputum	no_lowTB
LR60	177	2013	177	Sputum	yes	ERR3324325		L4.6.2	L4_k	57.8266	59	0.980323	Susceptible	Susceptible	Resistant	Susceptible	Susceptible	Susceptible	Susceptible	Susceptible	Susceptible	Susceptible	Susceptible	Susceptible	Susceptible
LR61	180	2013	180	Sputum	yes	ERR3324355		L4.1.1	L4_c	39.8824	38	0.98533	Susceptible	Susceptible**	Susceptible	Susceptible	Susceptible	Susceptible	Susceptible	Susceptible	Susceptible	Susceptible	Susceptible	Susceptible	Susceptible
LR62	184	2013	184	Sputum	yes	ERR3324327		L4.3.3	L4_h	42.463	43	0.971866	Susceptible	Susceptible	Susceptible	Susceptible	Susceptible	Susceptible	Susceptible	Susceptible	Susceptible	Susceptible	Susceptible	Susceptible	Susceptible
LR63	186	2013	186	Sputum	yes	ERR3324366		L4.6.2	L4_k	31.9441	32	0.966849	Susceptible	Susceptible	Susceptible	Susceptible	Susceptible	Susceptible	Susceptible	Susceptible	Susceptible	Susceptible	Susceptible	Susceptible	Susceptible
LR64	190	2013	190	Sputum	no_lowTB
LR65	191	2013	191	Sputum	yes	ERR3324368		mix_infecton (L1+L6)		38.1506	39	0.967814	Susceptible	Susceptible	Susceptible	Susceptible	Susceptible	Susceptible	Susceptible	Resistant	Susceptible	Susceptible	Susceptible	Susceptible	Susceptible	615938,91.67%,L1 | 1816587,22.73%,L6 | 2622402,75%,L1.1.2 | 4404247,80%,L1.1
LR66	194	2013	194	Sputum	no
LR67	199-16	2016	199	Sputum	yes	ERR3324363		L4.1.1	L4_c	126.321	129	0.985105	Susceptible	Susceptible	Susceptible	Susceptible	Susceptible	Susceptible	Susceptible	Susceptible	Susceptible	Susceptible	Susceptible	Susceptible	Susceptible
LR68	201	2013	201	Sputum	no
LR69	222	2013	222	Sputum	yes	ERR3324351		L4.1.1	L4_b	18.2591	18	0.894611	Resistant	Susceptible**	Resistant	Resistant	Resistant	Susceptible	Susceptible	Susceptible	Susceptible	Susceptible	Susceptible	Susceptible	Susceptible
LR70	222-16	2016	222	Sputum	yes		X	L4.1.1
LR71	222-16-PLJ	2016	222	Sputum	yes	ERR3324367		L4.1.1	L4_c	94.9586	97	0.985295	Susceptible	Susceptible	Susceptible	Susceptible	Susceptible	Susceptible	Susceptible	Susceptible	Susceptible	Susceptible	Susceptible	Susceptible	Susceptible
LR72	226-16	2016	226	Sputum	yes	ERR3324353		L4.10	L4_l	202.989	210	0.988579	Susceptible	Susceptible	Susceptible	Susceptible	Susceptible	Susceptible	Susceptible	Susceptible	Susceptible	Susceptible	Susceptible	Susceptible	Susceptible
LR73	230	2013	230	Sputum	yes	ERR3324372		L4.3.4	L4_ j	146.652	151	0.980152	Susceptible	Resistant	Resistant	Resistant	Resistant	Susceptible	Susceptible	Susceptible	Susceptible	Susceptible	Susceptible	Susceptible	Susceptible
LR74	237-16	2016	237	Sputum	yes	ERR3324361		L1.1.1	L1_1b	169.734	175	0.983213	Susceptible	Susceptible	Susceptible	Susceptible	Susceptible	Susceptible	Susceptible	Susceptible	Susceptible	Susceptible	Susceptible	Susceptible	Susceptible
LR75	240-16	2016	240	Sputum	yes	ERR3324374		L2.2.1	L2_b	39.2336	39	0.970872	Resistant	Resistant	Susceptible	Susceptible	Susceptible	Susceptible	Susceptible	Susceptible	Susceptible	Susceptible	Susceptible	Susceptible	Susceptible
LR76	266-16	2016	266	Sputum	yes	ERR3324336		L4.1.2	L4_f	29.8352	30	0.963412	Susceptible	Susceptible	Susceptible	Susceptible	Susceptible	Susceptible	Susceptible	Susceptible	Susceptible	Susceptible	Susceptible	Susceptible	Susceptible
LR77	276-16	2016	276	Sputum	no_lowTB
LR78	287-16	2016	287	Sputum	yes	ERR3324342		L1.1.2	L1_2b	216.161	223	0.989454	Susceptible	Susceptible	Susceptible	Susceptible	Susceptible	Susceptible	Susceptible	Resistant	Susceptible	Susceptible	Susceptible	Susceptible	Susceptible
LR79	288-16	2016	288	Sputum	no
LR80	292-16	2016	292	Sputum	no_lowTB
LR81	299-16	2016	299	Sputum	yes	ERR3324328		L2.2.1	L2_a	59.2757	61	0.974806	Resistant	Resistant	Resistant	Resistant	Resistant	Susceptible	Susceptible	Susceptible	Susceptible	Susceptible	Susceptible	Susceptible	Susceptible

## Sheet: Table S2
Table S2. Clusters, mean, median and composition for the different SNP distance cut-off evaluated (15, 12 and 5 SNPs)
Cluster no.	mean	median	Samples 15/12 SNPs	Samples 5 SNPs
CL1	1	1	LR7 LR11 LR13 LR14	LR7 LR11 LR13 LR14
CL2	0	0	LR17 LR21	LR17 LR21
CL3	3	3	LR56 LR81	LR56 LR81
CL4	0	0	LR58 LR62	LR58 LR62
CL5	0	0	LR23 LR24	LR23 LR24
CL6	2.34	3	LR03 LR49 LR73	LR03 LR49 LR73
CL7	6	6	LR61 LR67
CL8	1.34	2	LR31 LR32 LR42	LR31 LR32 LR42

## Sheet: Table S3
Table S3. Samples used in diversity analysis. Only countries with more than 10 samples were considered for by country analysis but all were included for Africa comparison
Run accession	Country of Birth of the patient	Reference
ERR036187	Malawi	Guerra-Assunção, JID 2015
ERR036192	Malawi	Guerra-Assunção, JID 2015
ERR036194	Malawi	Guerra-Assunção, JID 2015
ERR036204	Malawi	Guerra-Assunção, JID 2015
ERR036215	Malawi	Guerra-Assunção, JID 2015
ERR036220	Malawi	Guerra-Assunção, JID 2015
ERR036231	Malawi	Guerra-Assunção, JID 2015
ERR036234	Malawi	Guerra-Assunção, JID 2015
ERR036245	Malawi	Guerra-Assunção, JID 2015
ERR037477	Malawi	Guerra-Assunção, JID 2015
ERR037481	Malawi	Guerra-Assunção, JID 2015
ERR037486	Malawi	Guerra-Assunção, JID 2015
ERR037495	Malawi	Guerra-Assunção, JID 2015
ERR037527	Malawi	Guerra-Assunção, JID 2015
ERR037540	Malawi	Guerra-Assunção, JID 2015
ERR037543	Malawi	Guerra-Assunção, JID 2015
ERR037547	Malawi	Guerra-Assunção, JID 2015
ERR037548	Malawi	Guerra-Assunção, JID 2015
ERR037550	Malawi	Guerra-Assunção, JID 2015
ERR038736	Uganda	Clark et al., PLoS ONE 2013
ERR038737	Uganda	Clark et al., PLoS ONE 2013
ERR038738	Uganda	Clark et al., PLoS ONE 2013
ERR038740	Uganda	Clark et al., PLoS ONE 2013
ERR038742	Uganda	Clark et al., PLoS ONE 2013
ERR038744	Uganda	Clark et al., PLoS ONE 2013
ERR038747	Uganda	Clark et al., PLoS ONE 2013
ERR038748	Uganda	Clark et al., PLoS ONE 2013
ERR038749	Uganda	Clark et al., PLoS ONE 2013
ERR038750	Uganda	Clark et al., PLoS ONE 2013
ERR040112	Uganda	Clark et al., PLoS ONE 2013
ERR040120	Uganda	Clark et al., PLoS ONE 2013
ERR040122	Uganda	Clark et al., PLoS ONE 2013
ERR040127	Uganda	Clark et al., PLoS ONE 2013
ERR040131	Uganda	Clark et al., PLoS ONE 2013
ERR040132	Uganda	Clark et al., PLoS ONE 2013
ERR040135	Uganda	Clark et al., PLoS ONE 2013
ERR040138	Uganda	Clark et al., PLoS ONE 2013
ERR040142	Uganda	Clark et al., PLoS ONE 2013
ERR108141	South_Africa	Bryant et al., Lancet Respiratory Medicine 2013
ERR1193641	Ethiopia	Stucki et al., Nature Genetics 2016
ERR1193642	Uganda	Stucki et al., Nature Genetics 2016
ERR1193644	Morocco	Stucki et al., Nature Genetics 2016
ERR1193647	South_Africa	Stucki et al., Nature Genetics 2016
ERR1193648	Somalia	Stucki et al., Nature Genetics 2016
ERR1193651	Democratic_Republic_of_the_Congo	Stucki et al., Nature Genetics 2016
ERR1193653	Uganda	Stucki et al., Nature Genetics 2016
ERR1193661	Angola	Stucki et al., Nature Genetics 2016
ERR1193662	Somalia	Stucki et al., Nature Genetics 2016
ERR1193663	Morocco	Stucki et al., Nature Genetics 2016
ERR1193668	Uganda	Stucki et al., Nature Genetics 2016
ERR1193674	Angola	Stucki et al., Nature Genetics 2016
ERR1193675	Uganda	Stucki et al., Nature Genetics 2016
ERR1193683	Guinea	Stucki et al., Nature Genetics 2016
ERR1193695	Kenya	Stucki et al., Nature Genetics 2016
ERR1193699	Somalia	Stucki et al., Nature Genetics 2016
ERR1193706	Cabo_Verde	Stucki et al., Nature Genetics 2016
ERR1193707	Mozambique	Stucki et al., Nature Genetics 2016
ERR1193708	Guinea-Bissau	Stucki et al., Nature Genetics 2016
ERR1193712	Gambia	Stucki et al., Nature Genetics 2016
ERR1193713	Gambia	Stucki et al., Nature Genetics 2016
ERR1193714	Gambia	Stucki et al., Nature Genetics 2016
ERR1193715	Gambia	Stucki et al., Nature Genetics 2016
ERR1193730	Morocco	Stucki et al., Nature Genetics 2016
ERR1193744	South_Africa	Stucki et al., Nature Genetics 2016
ERR1193745	South_Africa	Stucki et al., Nature Genetics 2016
ERR1193746	South_Africa	Stucki et al., Nature Genetics 2016
ERR1193747	South_Africa	Stucki et al., Nature Genetics 2016
ERR1193748	South_Africa	Stucki et al., Nature Genetics 2016
ERR1193749	South_Africa	Stucki et al., Nature Genetics 2016
ERR1193750	South_Africa	Stucki et al., Nature Genetics 2016
ERR1193751	South_Africa	Stucki et al., Nature Genetics 2016
ERR1193752	South_Africa	Stucki et al., Nature Genetics 2016
ERR1193753	South_Africa	Stucki et al., Nature Genetics 2016
ERR1193754	South_Africa	Stucki et al., Nature Genetics 2016
ERR1193755	South_Africa	Stucki et al., Nature Genetics 2016
ERR1193756	South_Africa	Stucki et al., Nature Genetics 2016
ERR1193757	South_Africa	Stucki et al., Nature Genetics 2016
ERR1193758	South_Africa	Stucki et al., Nature Genetics 2016
ERR1193759	Kenya	Stucki et al., Nature Genetics 2016
ERR1193760	Kenya	Stucki et al., Nature Genetics 2016
ERR1193761	Kenya	Stucki et al., Nature Genetics 2016
ERR1193794	Sierra_Leone	Stucki et al., Nature Genetics 2016
ERR1193796	Libya	Stucki et al., Nature Genetics 2016
ERR1193801	Algeria	Stucki et al., Nature Genetics 2016
ERR1193804	Morocco	Stucki et al., Nature Genetics 2016
ERR1193806	Morocco	Stucki et al., Nature Genetics 2016
ERR1193812	Kenya	Stucki et al., Nature Genetics 2016
ERR1193825	Morocco	Stucki et al., Nature Genetics 2016
ERR1193829	Morocco	Stucki et al., Nature Genetics 2016
ERR1193844	Republic_of_the_Congo	Stucki et al., Nature Genetics 2016
ERR1193845	Republic_of_the_Congo	Stucki et al., Nature Genetics 2016
ERR1193846	Republic_of_the_Congo	Stucki et al., Nature Genetics 2016
ERR1193847	Republic_of_the_Congo	Stucki et al., Nature Genetics 2016
ERR1193848	Republic_of_the_Congo	Stucki et al., Nature Genetics 2016
ERR1193849	Republic_of_the_Congo	Stucki et al., Nature Genetics 2016
ERR1193850	Republic_of_the_Congo	Stucki et al., Nature Genetics 2016
ERR1193851	Republic_of_the_Congo	Stucki et al., Nature Genetics 2016
ERR1193852	Republic_of_the_Congo	Stucki et al., Nature Genetics 2016
ERR1193853	Republic_of_the_Congo	Stucki et al., Nature Genetics 2016
ERR1193854	Republic_of_the_Congo	Stucki et al., Nature Genetics 2016
ERR1193855	Gabon	Stucki et al., Nature Genetics 2016
ERR1193856	Gabon	Stucki et al., Nature Genetics 2016
ERR1193857	Gabon	Stucki et al., Nature Genetics 2016
ERR1193858	Gabon	Stucki et al., Nature Genetics 2016
ERR1193859	Gabon	Stucki et al., Nature Genetics 2016
ERR1193867	Sierra_Leone	Stucki et al., Nature Genetics 2016
ERR1193868	Sierra_Leone	Stucki et al., Nature Genetics 2016
ERR1193869	Sierra_Leone	Stucki et al., Nature Genetics 2016
ERR1193870	Sierra_Leone	Stucki et al., Nature Genetics 2016
ERR1193871	Sierra_Leone	Stucki et al., Nature Genetics 2016
ERR1193872	Sierra_Leone	Stucki et al., Nature Genetics 2016
ERR1193873	Sierra_Leone	Stucki et al., Nature Genetics 2016
ERR1193874	Sierra_Leone	Stucki et al., Nature Genetics 2016
ERR1193875	Sierra_Leone	Stucki et al., Nature Genetics 2016
ERR1193876	Sierra_Leone	Stucki et al., Nature Genetics 2016
ERR1193877	Sierra_Leone	Stucki et al., Nature Genetics 2016
ERR1193878	Sierra_Leone	Stucki et al., Nature Genetics 2016
ERR1193879	Sierra_Leone	Stucki et al., Nature Genetics 2016
ERR1193880	South_Africa	Stucki et al., Nature Genetics 2016
ERR1193881	South_Africa	Stucki et al., Nature Genetics 2016
ERR1193882	South_Africa	Stucki et al., Nature Genetics 2016
ERR1193883	South_Africa	Stucki et al., Nature Genetics 2016
ERR1193884	Swaziland	Stucki et al., Nature Genetics 2016
ERR1193885	Swaziland	Stucki et al., Nature Genetics 2016
ERR1193886	Swaziland	Stucki et al., Nature Genetics 2016
ERR1193887	Swaziland	Stucki et al., Nature Genetics 2016
ERR1193888	Swaziland	Stucki et al., Nature Genetics 2016
ERR1193889	Swaziland	Stucki et al., Nature Genetics 2016
ERR1193890	Swaziland	Stucki et al., Nature Genetics 2016
ERR1193891	Swaziland	Stucki et al., Nature Genetics 2016
ERR1193892	Swaziland	Stucki et al., Nature Genetics 2016
ERR1193893	Swaziland	Stucki et al., Nature Genetics 2016
ERR1193894	Swaziland	Stucki et al., Nature Genetics 2016
ERR1193895	Swaziland	Stucki et al., Nature Genetics 2016
ERR1193896	Swaziland	Stucki et al., Nature Genetics 2016
ERR1193897	Swaziland	Stucki et al., Nature Genetics 2016
ERR1193898	Swaziland	Stucki et al., Nature Genetics 2016
ERR1193899	Swaziland	Stucki et al., Nature Genetics 2016
ERR1198974;ERR1198975;ERR1198976	Uganda	Stucki et al., Nature Genetics 2016
ERR1198977;ERR1198978;ERR1198979	Uganda	Stucki et al., Nature Genetics 2016
ERR1198980;ERR1198981;ERR1198982	Uganda	Stucki et al., Nature Genetics 2016
ERR1198983;ERR1198984;ERR1198985	Uganda	Stucki et al., Nature Genetics 2016
ERR1198986	Uganda	Stucki et al., Nature Genetics 2016
ERR1198987	Uganda	Stucki et al., Nature Genetics 2016
ERR1198988	Uganda	Stucki et al., Nature Genetics 2016
ERR1198989	Uganda	Stucki et al., Nature Genetics 2016
ERR1198990	Uganda	Stucki et al., Nature Genetics 2016
ERR1198991	Uganda	Stucki et al., Nature Genetics 2016
ERR1198992	Uganda	Stucki et al., Nature Genetics 2016
ERR1198993	Uganda	Stucki et al., Nature Genetics 2016
ERR1198994	Uganda	Stucki et al., Nature Genetics 2016
ERR1198995	Uganda	Stucki et al., Nature Genetics 2016
ERR1198996	Uganda	Stucki et al., Nature Genetics 2016
ERR1198997	Uganda	Stucki et al., Nature Genetics 2016
ERR1198998	Uganda	Stucki et al., Nature Genetics 2016
ERR1198999	Uganda	Stucki et al., Nature Genetics 2016
ERR1199000	Uganda	Stucki et al., Nature Genetics 2016
ERR1199001	Uganda	Stucki et al., Nature Genetics 2016
ERR1199002	Uganda	Stucki et al., Nature Genetics 2016
ERR1199003	Uganda	Stucki et al., Nature Genetics 2016
ERR1199004	Uganda	Stucki et al., Nature Genetics 2016
ERR1199005	Uganda	Stucki et al., Nature Genetics 2016
ERR1199006	Uganda	Stucki et al., Nature Genetics 2016
ERR1199007	Uganda	Stucki et al., Nature Genetics 2016
ERR1199008	Uganda	Stucki et al., Nature Genetics 2016
ERR1199009	Uganda	Stucki et al., Nature Genetics 2016
ERR1199010	Uganda	Stucki et al., Nature Genetics 2016
ERR1199011	Uganda	Stucki et al., Nature Genetics 2016
ERR1199012	Uganda	Stucki et al., Nature Genetics 2016
ERR1199013	Uganda	Stucki et al., Nature Genetics 2016
ERR1199014	Uganda	Stucki et al., Nature Genetics 2016
ERR1199015	Uganda	Stucki et al., Nature Genetics 2016
ERR1199016	Uganda	Stucki et al., Nature Genetics 2016
ERR1199017	Uganda	Stucki et al., Nature Genetics 2016
ERR1199018	Uganda	Stucki et al., Nature Genetics 2016
ERR1199019	Uganda	Stucki et al., Nature Genetics 2016
ERR1199020	Uganda	Stucki et al., Nature Genetics 2016
ERR1199021	Uganda	Stucki et al., Nature Genetics 2016
ERR1199022	Uganda	Stucki et al., Nature Genetics 2016
ERR1199023	Uganda	Stucki et al., Nature Genetics 2016
ERR1199024	Uganda	Stucki et al., Nature Genetics 2016
ERR1199025	Uganda	Stucki et al., Nature Genetics 2016
ERR1199026	Uganda	Stucki et al., Nature Genetics 2016
ERR1199027	Uganda	Stucki et al., Nature Genetics 2016
ERR1199028	Uganda	Stucki et al., Nature Genetics 2016
ERR1199029	Uganda	Stucki et al., Nature Genetics 2016
ERR1199030	Uganda	Stucki et al., Nature Genetics 2016
ERR1199031	Uganda	Stucki et al., Nature Genetics 2016
ERR1199032	Uganda	Stucki et al., Nature Genetics 2016
ERR1199033	Uganda	Stucki et al., Nature Genetics 2016
ERR1199034	Uganda	Stucki et al., Nature Genetics 2016
ERR1199035	Uganda	Stucki et al., Nature Genetics 2016
ERR1199036	Uganda	Stucki et al., Nature Genetics 2016
ERR1199037	Uganda	Stucki et al., Nature Genetics 2016
ERR1199038	Uganda	Stucki et al., Nature Genetics 2016
ERR1199039	Uganda	Stucki et al., Nature Genetics 2016
ERR1199040	Uganda	Stucki et al., Nature Genetics 2016
ERR1199041	Uganda	Stucki et al., Nature Genetics 2016
ERR1199042	Uganda	Stucki et al., Nature Genetics 2016
ERR1199043	Uganda	Stucki et al., Nature Genetics 2016
ERR1199044	Uganda	Stucki et al., Nature Genetics 2016
ERR1199045	Uganda	Stucki et al., Nature Genetics 2016
ERR1199046	Uganda	Stucki et al., Nature Genetics 2016
ERR1199047	Uganda	Stucki et al., Nature Genetics 2016
ERR1199048	Uganda	Stucki et al., Nature Genetics 2016
ERR1199049	Uganda	Stucki et al., Nature Genetics 2016
ERR1199050	Uganda	Stucki et al., Nature Genetics 2016
ERR1199051	Uganda	Stucki et al., Nature Genetics 2016
ERR1199052	Uganda	Stucki et al., Nature Genetics 2016
ERR1199053	Uganda	Stucki et al., Nature Genetics 2016
ERR1199054	Uganda	Stucki et al., Nature Genetics 2016
ERR1199055	Uganda	Stucki et al., Nature Genetics 2016
ERR1199056	Uganda	Stucki et al., Nature Genetics 2016
ERR1199057	Uganda	Stucki et al., Nature Genetics 2016
ERR1199058	Uganda	Stucki et al., Nature Genetics 2016
ERR1199059	Uganda	Stucki et al., Nature Genetics 2016
ERR1199060	Uganda	Stucki et al., Nature Genetics 2016
ERR1199061	Uganda	Stucki et al., Nature Genetics 2016
ERR1199062	Uganda	Stucki et al., Nature Genetics 2016
ERR1199063	Uganda	Stucki et al., Nature Genetics 2016
ERR1199064	Uganda	Stucki et al., Nature Genetics 2016
ERR1199065	Uganda	Stucki et al., Nature Genetics 2016
ERR1199066	Uganda	Stucki et al., Nature Genetics 2016
ERR1199067	Uganda	Stucki et al., Nature Genetics 2016
ERR1199068	Uganda	Stucki et al., Nature Genetics 2016
ERR1199069	Uganda	Stucki et al., Nature Genetics 2016
ERR1199070	Uganda	Stucki et al., Nature Genetics 2016
ERR1199071	Uganda	Stucki et al., Nature Genetics 2016
ERR1199072	Uganda	Stucki et al., Nature Genetics 2016
ERR1199073	Uganda	Stucki et al., Nature Genetics 2016
ERR1199074	Uganda	Stucki et al., Nature Genetics 2016
ERR1199075	Uganda	Stucki et al., Nature Genetics 2016
ERR1199076	Uganda	Stucki et al., Nature Genetics 2016
ERR1199077	Uganda	Stucki et al., Nature Genetics 2016
ERR1199078	Uganda	Stucki et al., Nature Genetics 2016
ERR1199079	Uganda	Stucki et al., Nature Genetics 2016
ERR1199080	Uganda	Stucki et al., Nature Genetics 2016
ERR1199081	Uganda	Stucki et al., Nature Genetics 2016
ERR1199082	Uganda	Stucki et al., Nature Genetics 2016
ERR1199083	Uganda	Stucki et al., Nature Genetics 2016
ERR1199084	Uganda	Stucki et al., Nature Genetics 2016
ERR1199085	Uganda	Stucki et al., Nature Genetics 2016
ERR1199086	Uganda	Stucki et al., Nature Genetics 2016
ERR1199087	Uganda	Stucki et al., Nature Genetics 2016
ERR1199088	Uganda	Stucki et al., Nature Genetics 2016
ERR1199089	Uganda	Stucki et al., Nature Genetics 2016
ERR1199090	Uganda	Stucki et al., Nature Genetics 2016
ERR1199091	Uganda	Stucki et al., Nature Genetics 2016
ERR1199092	Democratic_Republic_of_the_Congo	Stucki et al., Nature Genetics 2016
ERR1199093	Democratic_Republic_of_the_Congo	Stucki et al., Nature Genetics 2016
ERR1199094	Uganda	Stucki et al., Nature Genetics 2016
ERR1199095	Uganda	Stucki et al., Nature Genetics 2016
ERR1199096	Democratic_Republic_of_the_Congo	Stucki et al., Nature Genetics 2016
ERR1199097	Uganda	Stucki et al., Nature Genetics 2016
ERR1199098	Democratic_Republic_of_the_Congo	Stucki et al., Nature Genetics 2016
ERR1199099	Democratic_Republic_of_the_Congo	Stucki et al., Nature Genetics 2016
ERR1199100	Democratic_Republic_of_the_Congo	Stucki et al., Nature Genetics 2016
ERR1199101	Democratic_Republic_of_the_Congo	Stucki et al., Nature Genetics 2016
ERR1199102	Democratic_Republic_of_the_Congo	Stucki et al., Nature Genetics 2016
ERR1199103	Democratic_Republic_of_the_Congo	Stucki et al., Nature Genetics 2016
ERR1199104	Democratic_Republic_of_the_Congo	Stucki et al., Nature Genetics 2016
ERR1199105	Democratic_Republic_of_the_Congo	Stucki et al., Nature Genetics 2016
ERR1199106	Democratic_Republic_of_the_Congo	Stucki et al., Nature Genetics 2016
ERR1199107	Democratic_Republic_of_the_Congo	Stucki et al., Nature Genetics 2016
ERR1199108	Democratic_Republic_of_the_Congo	Stucki et al., Nature Genetics 2016
ERR1199109	Democratic_Republic_of_the_Congo	Stucki et al., Nature Genetics 2016
ERR1199110	Democratic_Republic_of_the_Congo	Stucki et al., Nature Genetics 2016
ERR1199111	Democratic_Republic_of_the_Congo	Stucki et al., Nature Genetics 2016
ERR1199112	Democratic_Republic_of_the_Congo	Stucki et al., Nature Genetics 2016
ERR1199113	Democratic_Republic_of_the_Congo	Stucki et al., Nature Genetics 2016
ERR1199114	Uganda	Stucki et al., Nature Genetics 2016
ERR1199115	Democratic_Republic_of_the_Congo	Stucki et al., Nature Genetics 2016
ERR1199116	Uganda	Stucki et al., Nature Genetics 2016
ERR1199117	Democratic_Republic_of_the_Congo	Stucki et al., Nature Genetics 2016
ERR1199118	Democratic_Republic_of_the_Congo	Stucki et al., Nature Genetics 2016
ERR1199119	Democratic_Republic_of_the_Congo	Stucki et al., Nature Genetics 2016
ERR1199120	Democratic_Republic_of_the_Congo	Stucki et al., Nature Genetics 2016
ERR1199121	Democratic_Republic_of_the_Congo	Stucki et al., Nature Genetics 2016
ERR1199122	Democratic_Republic_of_the_Congo	Stucki et al., Nature Genetics 2016
ERR1199123	Democratic_Republic_of_the_Congo	Stucki et al., Nature Genetics 2016
ERR1199124	Democratic_Republic_of_the_Congo	Stucki et al., Nature Genetics 2016
ERR1199125	Uganda	Stucki et al., Nature Genetics 2016
ERR1199126	Democratic_Republic_of_the_Congo	Stucki et al., Nature Genetics 2016
ERR1199127	Democratic_Republic_of_the_Congo	Stucki et al., Nature Genetics 2016
ERR1199128	Democratic_Republic_of_the_Congo	Stucki et al., Nature Genetics 2016
ERR1199129	Uganda	Stucki et al., Nature Genetics 2016
ERR1199130	Uganda	Stucki et al., Nature Genetics 2016
ERR1199131	Uganda	Stucki et al., Nature Genetics 2016
ERR1199132	Uganda	Stucki et al., Nature Genetics 2016
ERR1199133	Uganda	Stucki et al., Nature Genetics 2016
ERR1199134	Uganda	Stucki et al., Nature Genetics 2016
ERR1199135	Uganda	Stucki et al., Nature Genetics 2016
ERR1199136	Uganda	Stucki et al., Nature Genetics 2016
ERR1199137	Uganda	Stucki et al., Nature Genetics 2016
ERR1199138	Uganda	Stucki et al., Nature Genetics 2016
ERR1199139	Uganda	Stucki et al., Nature Genetics 2016
ERR1199140	Uganda	Stucki et al., Nature Genetics 2016
ERR1199141	Uganda	Stucki et al., Nature Genetics 2016
ERR1199142	Uganda	Stucki et al., Nature Genetics 2016
ERR1199143	Uganda	Stucki et al., Nature Genetics 2016
ERR1199144	Uganda	Stucki et al., Nature Genetics 2016
ERR1199145	Uganda	Stucki et al., Nature Genetics 2016
ERR1199146	Somalia	Stucki et al., Nature Genetics 2016
ERR1199148	Republic_of_the_Congo	Stucki et al., Nature Genetics 2016
ERR1199150	Uganda	Stucki et al., Nature Genetics 2016
ERR1199151	Republic_of_the_Congo	Stucki et al., Nature Genetics 2016
ERR1199152	Uganda	Stucki et al., Nature Genetics 2016
ERR1199153	Democratic_Republic_of_the_Congo	Stucki et al., Nature Genetics 2016
ERR1200605	Ethiopia	Comas et al., Current Biology 2015
ERR1200611	Ethiopia	Comas et al., Current Biology 2015
ERR1200615	Ethiopia	Comas et al., Current Biology 2015
ERR1200616	Ethiopia	Comas et al., Current Biology 2015
ERR1200621	Ethiopia	Comas et al., Current Biology 2015
ERR1200627	Ethiopia	Comas et al., Current Biology 2015
ERR1200637	Ethiopia	Comas et al., Current Biology 2015
ERR1200656	Ethiopia	Comas et al., Current Biology 2015
ERR1200657	Ethiopia	Comas et al., Current Biology 2015
ERR126610	Malawi	Guerra-Assunção, JID 2015
ERR126638	Malawi	Guerra-Assunção, JID 2015
ERR1465737	Democratic_Republic_of_the_Congo	Stucki et al., Nature Genetics 2016
ERR1465740	Ivory_Coast	Stucki et al., Nature Genetics 2016
ERR1465746	Ethiopia	Stucki et al., Nature Genetics 2016
ERR1465747	Ivory_Coast	Stucki et al., Nature Genetics 2016
ERR1465760	Somalia	Stucki et al., Nature Genetics 2016
ERR1465768	Cameroon	Stucki et al., Nature Genetics 2016
ERR1465800	Cameroon	Stucki et al., Nature Genetics 2016
ERR1465801	Cameroon	Stucki et al., Nature Genetics 2016
ERR1465807	Seychelles	Stucki et al., Nature Genetics 2016
ERR1465824	Somalia	Stucki et al., Nature Genetics 2016
ERR1465825	Cameroon	Stucki et al., Nature Genetics 2016
ERR1465826	Ethiopia	Stucki et al., Nature Genetics 2016
ERR1465828	Ethiopia	Stucki et al., Nature Genetics 2016
ERR1465829	Eritrea	Stucki et al., Nature Genetics 2016
ERR1465831	Somalia	Stucki et al., Nature Genetics 2016
ERR1465895	Angola	Stucki et al., Nature Genetics 2016
ERR1465902	Morocco	Stucki et al., Nature Genetics 2016
ERR1465934	Ethiopia	Stucki et al., Nature Genetics 2016
ERR1465938	Algeria	Stucki et al., Nature Genetics 2016
ERR1465960	Togo	Stucki et al., Nature Genetics 2016
ERR161093	Malawi	Guerra-Assunção, JID 2015
ERR161113	Malawi	Guerra-Assunção, JID 2015
ERR161116	Malawi	Guerra-Assunção, JID 2015
ERR161196	Malawi	Guerra-Assunção, JID 2015
ERR163957	Malawi	Guerra-Assunção, JID 2015
ERR163969	Malawi	Guerra-Assunção, JID 2015
ERR163970	Malawi	Guerra-Assunção, JID 2015
ERR163991	Malawi	Guerra-Assunção, JID 2015
ERR163993	Malawi	Guerra-Assunção, JID 2015
ERR164006	Malawi	Guerra-Assunção, JID 2015
ERR171146	South_Africa	Bryant et al., Lancet Respiratory Medicine 2013
ERR171152	South_Africa	Bryant et al., Lancet Respiratory Medicine 2013
ERR176449	Malawi	Guerra-Assunção, JID 2015
ERR176594	Malawi	Guerra-Assunção, JID 2015
ERR176621	Malawi	Guerra-Assunção, JID 2015
ERR176762	Malawi	Guerra-Assunção, JID 2015
ERR176808	Malawi	Guerra-Assunção, JID 2015
ERR181776	Malawi	Guerra-Assunção, JID 2015
ERR181781	Malawi	Guerra-Assunção, JID 2015
ERR181822	Malawi	Guerra-Assunção, JID 2015
ERR181823	Malawi	Guerra-Assunção, JID 2015
ERR181826	Malawi	Guerra-Assunção, JID 2015
ERR181832	Malawi	Guerra-Assunção, JID 2015
ERR181901	Malawi	Guerra-Assunção, JID 2015
ERR181942	Malawi	Guerra-Assunção, JID 2015
ERR181968	Malawi	Guerra-Assunção, JID 2015
ERR181987	Malawi	Guerra-Assunção, JID 2015
ERR181988	Malawi	Guerra-Assunção, JID 2015
ERR182018	Malawi	Guerra-Assunção, JID 2015
ERR182041	Malawi	Guerra-Assunção, JID 2015
ERR182051	Malawi	Guerra-Assunção, JID 2015
ERR190329	Malawi	Guerra-Assunção, JID 2015
ERR190358	Malawi	Guerra-Assunção, JID 2015
ERR190375	Malawi	Guerra-Assunção, JID 2015
ERR190376	Malawi	Guerra-Assunção, JID 2015
ERR190395	Malawi	Guerra-Assunção, JID 2015
ERR212015	Malawi	Guerra-Assunção, JID 2015
ERR212036	Malawi	Guerra-Assunção, JID 2015
ERR212124	Malawi	Guerra-Assunção, JID 2015
ERR212143	Malawi	Guerra-Assunção, JID 2015
ERR212158	Malawi	Guerra-Assunção, JID 2015
ERR216923	Malawi	Guerra-Assunção, JID 2015
ERR216928	Malawi	Guerra-Assunção, JID 2015
ERR216932	Malawi	Guerra-Assunção, JID 2015
ERR216945	Malawi	Guerra-Assunção, JID 2015
ERR221579	Malawi	Guerra-Assunção, JID 2015
ERR233348	Ethiopia	Comas et al., Nature Genetics 2013
ERR233350	Ethiopia	Comas et al., Nature Genetics 2013
ERR233352	Ethiopia	Comas et al., Nature Genetics 2013
ERR233369	Ethiopia	Comas et al., Nature Genetics 2013
ERR234161	Tanzania	Comas et al., Nature Genetics 2013
ERR234163	Uganda	Comas et al., Nature Genetics 2013
ERR234171	Uganda	Comas et al., Nature Genetics 2013
ERR234172	Uganda	Comas et al., Nature Genetics 2013
ERR234173	Uganda	Comas et al., Nature Genetics 2013
ERR234187	Ghana	Comas et al., Nature Genetics 2013
ERR234198	Liberia	Comas et al., Nature Genetics 2013
ERR234200	Ghana	Comas et al., Nature Genetics 2013
ERR234201	Ghana	Comas et al., Nature Genetics 2013
ERR234203	Ghana	Comas et al., Nature Genetics 2013
ERR234206	Ghana	Comas et al., Nature Genetics 2013
ERR245649	Malawi	Guerra-Assunção, JID 2015
ERR245683	Malawi	Guerra-Assunção, JID 2015
ERR245743	Malawi	Guerra-Assunção, JID 2015
ERR245758	Malawi	Guerra-Assunção, JID 2015
ERR245759	Malawi	Guerra-Assunção, JID 2015
ERR245762	Malawi	Guerra-Assunção, JID 2015
ERR245771	Malawi	Guerra-Assunção, JID 2015
ERR245774	Malawi	Guerra-Assunção, JID 2015
ERR245778	Malawi	Guerra-Assunção, JID 2015
ERR245806	Malawi	Guerra-Assunção, JID 2015
ERR245807	Malawi	Guerra-Assunção, JID 2015
ERR323076	Malawi	Guerra-Assunção, JID 2015
ERR323088	Malawi	Guerra-Assunção, JID 2015
ERR323110	Malawi	Guerra-Assunção, JID 2015
ERR473300	Malawi	Guerra-Assunção, JID 2015
ERR473347	Malawi	Guerra-Assunção, JID 2015
ERR473351	Malawi	Guerra-Assunção, JID 2015
ERR736847	Malawi	Guerra-Assunção, JID 2015
ERR841400	Eritrea	Coscolla et al., manuscript submitted
ERR841408	Ethiopia	Coscolla et al., manuscript submitted
ERR841410	Cabo_Verde	Coscolla et al., manuscript submitted
ERR841437	Ghana	Coscolla et al., manuscript submitted
ERR841443	Ghana	Coscolla et al., manuscript submitted
ERR841449	South_Africa	Coscolla et al., manuscript submitted
ERR841460	South_Africa	Coscolla et al., manuscript submitted
ERR841461	South_Africa	Coscolla et al., manuscript submitted
ERR841463	South_Africa	Coscolla et al., manuscript submitted
ERR894440	Morocco	Pérez-Lago et al., Journal of Infectious Diseases 2013
SRR006918	Uganda	Comas et al., Nature Genetics 2010
SRR029156	Gambia	Comas et al., Nature Genetics 2010
SRR1011490	South_Africa	Cohen et al., PLoS Medicine 2015
SRR1049561	Uganda	N.A.
SRR1049652	Uganda	N.A.
SRR1049744	Uganda	N.A.
SRR1049752	Uganda	N.A.
SRR1049973	Mali	Winglee et al., PLoS Neglected Tropical Diseases 2016
SRR1062829	South_Africa	Cohen et al., PLoS Medicine 2015
SRR1062852	South_Africa	Cohen et al., PLoS Medicine 2015
SRR1062880	Uganda	N.A.
SRR1062929	Uganda	N.A.
SRR1140717	Uganda	N.A.
SRR1140925	South_Africa	Cohen et al., PLoS Medicine 2015
SRR1140966	South_Africa	Cohen et al., PLoS Medicine 2015
SRR1162745	Mali	Winglee et al., PLoS Neglected Tropical Diseases 2016
SRR1162746	South_Africa	Cohen et al., PLoS Medicine 2015
SRR1173051	South_Africa	Cohen et al., PLoS Medicine 2015
SRR1173704	Uganda	N.A.
SRR1173717	Uganda	N.A.
SRR1174286	Uganda	N.A.
SRR1180313	South_Africa	Cohen et al., PLoS Medicine 2015
SRR1180358	South_Africa	Cohen et al., PLoS Medicine 2015
SRR1180417	South_Africa	Cohen et al., PLoS Medicine 2015
SRR1183053	South_Africa	Cohen et al., PLoS Medicine 2015
SRR1184327	South_Africa	Cohen et al., PLoS Medicine 2015
SRR1196497	South_Africa	Cohen et al., PLoS Medicine 2015
SRR1196512	South_Africa	Cohen et al., PLoS Medicine 2015
SRR833131	South_Africa	Cohen et al., PLoS Medicine 2015
SRR833151	South_Africa	Cohen et al., PLoS Medicine 2015
SRR833154	South_Africa	Cohen et al., PLoS Medicine 2015
SRR924702	South_Africa	Cohen et al., PLoS Medicine 2015
SRR998693	Mali	Winglee et al., PLoS Neglected Tropical Diseases 2016
SRR998716	Mali	Winglee et al., PLoS Neglected Tropical Diseases 2016
SRR998760	Mali	Winglee et al., PLoS Neglected Tropical Diseases 2016
SRR998791	Mali	Winglee et al., PLoS Neglected Tropical Diseases 2016
ERR1193693	Republic_of_the_Congo	Stucki et al., Nature Genetics 2016
ERR473330	Malawi	Stucki et al., Nature Genetics 2016
